# Supplementary material for: Hepatoprotective Effects of Black Ginseng Extract and Ginsenoside Rh1 Against Alcohol-Induced Liver Injury: Mechanistic Insights from Network Pharmacology, In Vitro, and In Vivo Analysis
Source: Antioxidants (Basel). 2026 Apr 8;15(4):461. doi: 10.3390/antiox15040461 (PMC13113838; doi:10.3390/antiox15040461)
Supplement: Supplementary file 1 [file antioxidants-15-00461-s001.zip]

Archive with 1 entries (1 files):
- antioxidants-4186613-supplementary.pdf
